# Supplementary material for: Efficient and Selective Removal of Heavy Metals and Dyes from Aqueous Solutions Using Guipi Residue-Based Hydrogel
Source: Gels. 2024 Feb 13;10(2):142. doi: 10.3390/gels10020142 (PMC10887816; doi:10.3390/gels10020142)
Supplement: Supplementary file 1 [file gels-10-00142-s001.zip]

Archive with 1 entries (1 files):
- gels-2839870-supplementary.pdf
